# Supplementary material for: Protection-Free Strategy for the Synthesis of Boro-Depsipeptides in Aqueous Media under Microwave-Assisted Conditions
Source: Molecules. 2022 Apr 4;27(7):2325. doi: 10.3390/molecules27072325 (PMC9000886; doi:10.3390/molecules27072325)
Supplement: Supplementary file 1 [file molecules-27-02325-s001.zip]

Archive with 1 entries (1 files):
- molecules-1595292-supplementary.pdf
